# Supplementary material for: 3D Porous Scaffold-Based High-Throughput Platform for Cancer Drug Screening
Source: Pharmaceutics. 2023 Jun 9;15(6):1691. doi: 10.3390/pharmaceutics15061691 (PMC10304563; doi:10.3390/pharmaceutics15061691)
Supplement: Supplementary file 1 [file pharmaceutics-15-01691-s001.zip]

Archive with 1 entries (1 files):
- pharmaceutics-2400343-supplementary.pdf
